# Supplementary material for: Ultrastructural visualization of 3D chromatin folding using volume electron microscopy and DNA in situ hybridization
Source: Nat Commun. 2020 May 1;11:2120. doi: 10.1038/s41467-020-15987-2 (PMC7195386; doi:10.1038/s41467-020-15987-2)
Supplement: Supplementary file 8 — Source Data [file 41467_2020_15987_MOESM8_ESM.xlsx]

## Sheet: Structure list, Replicate 1
Replicate 1. Resolution = 7x7x50nm
structure ID (sID)	label (column, row) in Supplementary Figure 3	structure counts /nucleus	Classsified sub-domain	Mass [a.u.] (integrated voxel intesity)	Volume [μm3]	Surface Area [μm2]	Form Factor [a.u.]	Collect nucleus status
101	O12	1	3	24178.8	0.0492621	4.579	7.04603	truncated nucleus
102	J8	1	2	36972.2	0.053	2.752	4.03317	truncated nucleus
103	K8	1	2	32349.6	0.052	3.107	4.61163	truncated nucleus
105	P12	1	3	44628	0.071	4.761	5.74172	truncated nucleus
106	A13	1	3	38429.7	0.0800521	4.722	5.25686	truncated nucleus
107	B13	2	3	69660	0.111	5.405	4.83908	truncated nucleus
108	L8	2	2	33758.3	0.079533	5.806	6.49174	truncated nucleus
109	I3	1	1	32744.5	0.0752023	5.126	5.94941	truncated nucleus
110	J3	1	1	23546.7	0.039	2.329	4.1877	truncated nucleus
111	L4	2	2	55794	0.108	6.171	5.62672	whole nucleus
112	M4	2	2	34366.7	0.0490117	3.289	5.07824	whole nucleus
113	L10	2	3	33771.3	0.054	3.063	4.43337	whole nucleus
114	N4	2	2	53175.1	0.089	5.287	5.48443	whole nucleus
115	C13	2	3	25164	0.0538603	4.678	6.78261	truncated nucleus
116	D13	2	3	49049.1	0.083	5.612	6.09885	truncated nucleus
117	E13	1	3	78540.7	0.126	6.752	5.55522	truncated nucleus
118	P5	4	2	21416.4	0.0415645	2.782	4.79429	whole nucleus
119	E11	4	3	46723.5	0.08	5.291	5.89287	whole nucleus
120	A6	4	2	38865.4	0.063	3.443	4.49669	whole nucleus
121	B6	4	2	29231	0.05	2.566	3.90954	whole nucleus
122	M8	2	2	30419	0.054	3.368	4.87482	truncated nucleus
123	N8	2	2	29299.5	0.042	1.996	3.41594	truncated nucleus
124	F13	2	3	25358.3	0.04	2.696	4.76646	truncated nucleus
125	O8	2	2	44054.6	0.074	4.13	4.8452	truncated nucleus
127	G13	1	3	27547.9	0.0590432	4.627	6.31009	truncated nucleus
128	K3	2	1	29079.2	0.05	3.18	4.84503	truncated nucleus
129	H13	2	3	16779.7	0.028	1.808	4.05455	truncated nucleus
130	M10	2	3	35516.5	0.063	3.963	5.17582	whole nucleus
131	O4	2	2	23932.2	0.042	2.712	4.6413	whole nucleus
132	P4	2	2	57448.6	0.09	4.717	4.85684	whole nucleus
133	C1	2	1	46610.3	0.07	3.459	4.21115	whole nucleus
134	P8	1	2	59835.8	0.098	5.374	5.22793	truncated nucleus
135	A9	1	2	28509.5	0.045	2.274	3.71676	truncated nucleus
136	L3	1	1	31500.1	0.052	3.204	4.75561	truncated nucleus
137	B9	1	2	29069.1	0.052	3.418	5.07324	truncated nucleus
139	I13	2	3	10428.3	0.024	2.126	5.2837	truncated nucleus
140	J13	2	3	54601.4	0.1	5.763	5.53135	truncated nucleus
141	A5	2	2	42550.7	0.064	2.892	3.73761	whole nucleus
142	D1	2	1	7902.62	0.0180274	1.649	4.95961	whole nucleus
143	N10	2	3	33594	0.056	3.675	5.19176	whole nucleus
144	B5	2	2	11255.9	0.024	1.947	4.83884	whole nucleus
145	K13	2	3	59713.4	0.095	5.873	5.83302	truncated nucleus
146	C9	2	2	56479.9	0.087	4.731	4.9826	truncated nucleus
147	F11	3	3	41343.3	0.066	3.563	4.51131	truncated nucleus
148	C6	3	2	28094.7	0.049	2.774	4.28376	truncated nucleus
149	G11	3	3	27206.7	0.049	3.373	5.20877	truncated nucleus
150	M3	1	1	25805.2	0.04	2.201	3.89131	truncated nucleus
151	C5	2	2	12963.6	0.0310223	2.508	5.25284	whole nucleus
152	E1	2	1	16109.7	0.026	1.505	3.54598	whole nucleus
154	O10	2	3	19388.1	0.0310096	2.599	5.44492	whole nucleus
155	N3	1	1	35427	0.056	2.772	3.91607	truncated nucleus
156	O3	1	1	39484	0.058	2.563	3.53709	truncated nucleus
157	D5	2	2	24096.4	0.0511559	3.706	5.56106	whole nucleus
158	F1	2	1	23405	0.042	2.663	4.55744	whole nucleus
159	P10	2	3	31877.3	0.056	3.483	4.92052	whole nucleus
160	M14	2	4	36023.7	0.066	4.316	5.46472	whole nucleus
161	D9	1	2	25669.4	0.0529339	2.684	3.93679	truncated nucleus
162	E9	1	2	22034.2	0.034	2.071	4.08047	truncated nucleus
163	F9	1	2	40608.3	0.0720748	4.287	5.11855	truncated nucleus
164	G1	2	1	7342.2	0.0200436	1.528	4.28209	whole nucleus
165	H1	2	1	33565.8	0.054	3.078	4.45508	whole nucleus
166	L13	2	3	18604	0.0380298	3.08	5.63184	truncated nucleus
167	C15	2	4	37712.4	0.066	4.098	5.1887	truncated nucleus
168	M13	1	3	51310.4	0.079	4.518	5.07431	truncated nucleus
169	G9	1	2	54191.9	0.085	4.195	4.48713	truncated nucleus
170	N13	1	3	21623	0.0460065	3.389	5.4581	truncated nucleus
171	H9	1	2	46938.1	0.078	3.993	4.52292	truncated nucleus
172	O13	2	3	27820.5	0.051	3.587	5.39346	truncated nucleus
173	I9	2	2	21481.2	0.036	2.453	4.65241	truncated nucleus
174	E5	2	2	23180.4	0.041	2.389	4.15473	whole nucleus
175	I1	2	1	27875.6	0.043	2.41	4.06026	whole nucleus
176	P3	1	1	27514	0.041	2.022	3.51648	truncated nucleus
177	P13	1	3	40104.2	0.062	3.632	4.7944	truncated nucleus
178	J9	1	2	32353.4	0.061	3.28	4.37693	truncated nucleus
179	A14	2	3	29155.6	0.047	3.094	4.91252	truncated nucleus
180	K9	2	2	44499.5	0.074	4.579	5.37195	truncated nucleus
181	B14	2	3	36657.9	0.0550607	3.184	4.54912	truncated nucleus
182	C14	2	3	17831.3	0.0330117	3.187	6.40402	truncated nucleus
183	L9	1	2	33236.5	0.053	2.979	4.36585	truncated nucleus
184	D14	1	3	21874.6	0.042	2.961	5.06743	truncated nucleus
185	M9	1	2	53775.3	0.091	4.928	5.03685	truncated nucleus
186	J1	2	1	42424.8	0.0950213	4.924	4.88975	whole nucleus
187	A11	2	3	53363.3	0.094	5.33	5.33119	whole nucleus
188	F5	2	2	38419.3	0.077	5.565	6.358	whole nucleus
189	K1	2	1	47890.5	0.081	4.222	4.66349	whole nucleus
190	E14	1	3	46359.1	0.07	3.803	4.62996	truncated nucleus
191	H11	1	3	46866.4	0.0730398	5.285	6.25443	truncated nucleus
193	F14	1	3	78179.8	0.125	6.812	5.63444	truncated nucleus
194	N9	1	2	22386	0.0484034	3.881	6.04239	truncated nucleus
195	O9	1	2	20380.2	0.0470439	3.927	6.23124	truncated nucleus
196	A4	2	1	27667.5	0.045	2.468	4.03385	truncated nucleus
197	B4	2	1	15282	0.0310535	2.395	5.01281	truncated nucleus
198	P9	1	2	32833.8	0.056	3.545	5.00811	truncated nucleus
199	C4	2	1	23696.9	0.037	2.044	3.80653	truncated nucleus
200	D4	2	1	27505.2	0.044	1.954	3.24194	truncated nucleus
201	G14	1	3	24854.7	0.041	2.642	4.59472	truncated nucleus
202	A10	2	2	37341.9	0.061	3.502	4.67318	truncated nucleus
203	H14	2	3	40756.8	0.066	3.486	4.41381	truncated nucleus
204	E4	1	1	12181.1	0.022	1.519	4.0006	truncated nucleus
205	B10	1	2	41535.2	0.074	4.241	4.97542	truncated nucleus
206	F4	1	1	39441.3	0.058	2.865	3.95387	truncated nucleus
207	L1	2	1	39951.3	0.07	3.839	4.67378	whole nucleus
208	M1	2	1	16480	0.039013	2.939	5.28335	whole nucleus
209	I14	1	3	55173.5	0.0962192	5.504	5.42026	truncated nucleus
210	G5	2	2	17944.3	0.033	2.249	4.52025	whole nucleus
211	N1	2	1	14905	0.025	1.443	3.48997	whole nucleus
212	C10	1	2	24611.5	0.041	2.674	4.65038	truncated nucleus
213	J14	1	3	22326.7	0.0510038	3.633	5.46235	truncated nucleus
214	G4	1	1	30239.8	0.052	2.811	4.17229	truncated nucleus
215	H4	2	1	28848.7	0.047	2.459	3.90429	truncated nucleus
216	D10	2	2	39005.7	0.058273	3.565	4.90453	truncated nucleus
217	H5	2	2	25671.1	0.0550038	3.263	4.66521	whole nucleus
218	I5	2	2	60995.1	0.121004	8.315	7.02821	whole nucleus
219	I4	1	1	31992	0.05	2.189	3.33515	truncated nucleus
220	J4	1	1	25274.6	0.0510199	3.244	4.87645	truncated nucleus
221	J5	2	2	29796.4	0.05	3.244	4.94254	whole nucleus
222	K5	2	2	21369.7	0.041	2.733	4.75298	whole nucleus
227	D6	4	2	47930.9	0.079	4.397	4.93842	truncated nucleus
228	I11	4	3	42843.4	0.065	3.499	4.4756	truncated nucleus
229	J11	4	3	75972	0.13	7.315	5.89433	truncated nucleus
230	E2	4	1	27437.1	0.0490614	3.255	5.02235	truncated nucleus
231	K11	4	3	25591.4	0.0568121	4.09	5.72284	whole nucleus
232	E6	4	2	30922	0.049	2.898	4.47525	whole nucleus
233	F6	4	2	32978.1	0.051	3.086	4.64015	whole nucleus
234	G6	4	2	24118.1	0.038	2.471	4.52064	whole nucleus

## Sheet: Structure list, Replicate 2
Replicate 2. Resolution = 5x5x30nm
structure ID (sID)	label (column, row) in Supplementary Figure 3	structure counts /nucleus	Classsified sub-domain	Mass [a.u.] (integrated voxel intesity)	Volume [μm3]	Surface Area [μm2]	Form Factor [a.u.]	Collect nucleus status
1	L6	1	2	103226	0.053	3.637	5.33018	truncated nucleus
2	K14	2	4	99401.6	0.0580715	4.7	6.48095	whole nucleus
3	G10	2	3	68758.7	0.0400016	4.778	8.44715	whole nucleus
4	H7	1	2	60233.5	0.033	2.611	5.24783	truncated nucleus
5	B2	2	1	66624	0.04	3.043	5.37994	truncated nucleus
6	N5	2	2	69299	0.04	3.263	5.7689	truncated nucleus
7	E3	1	1	43207.7	0.032	2.92	5.99053	truncated nucleus
8	O14	1	4	220098	0.117514	9.262	7.98288	truncated nucleus
9	N12	1	3	56563.4	0.034	2.983	5.87737	truncated nucleus
10	K4	2	2	123828	0.072	4.747	5.6717	whole nucleus
11	E10	2	3	120762	0.0690751	5.36095	6.58481	whole nucleus
12	H6	1	2	116656	0.065	4.754	6.08088	truncated nucleus
13	I6	1	2	144398	0.078	5.384	6.09852	truncated nucleus
14	J6	1	2	54871.7	0.035	2.641	5.10394	truncated nucleus
15	A1	2	1	59666	0.036	2.298	4.35844	whole nucleus
16	F10	2	3	93964.4	0.0550696	4.694	6.7058	whole nucleus
17	G2	1	1	58096.4	0.033	2.595	5.21568	truncated nucleus
18	K6	1	2	91282.2	0.05	3.443	5.24573	truncated nucleus
19	D15	1	5	79442.2	0.0500201	4.20185	6.4002	truncated nucleus
20	M6	1	2	72287.5	0.045	3.707	6.05894	truncated nucleus
21	H2	1	1	90919.9	0.049	3.147	4.85976	truncated nucleus
22	L11	1	3	102268	0.0580046	4.067	5.6124	truncated nucleus
23	I2	1	1	67189.2	0.038	2.861	5.23413	truncated nucleus
24	M11	1	3	127167	0.0550264	5.47395	7.82413	truncated nucleus
25	J2	1	1	99469.9	0.054	3.281	4.7489	truncated nucleus
26	N11	1	3	199097	0.0870211	7.921	8.3409	truncated nucleus
27	N6	1	2	76531.5	0.042	2.601	4.45133	truncated nucleus
28	K2	1	1	62410.3	0.034	2.309	4.5494	truncated nucleus
29	O11	2	3	210964	0.104	6.804	6.36197	truncated nucleus
30	P11	2	3	277025	0.113073	8.586	7.59279	truncated nucleus
31	L2	1	1	79796.8	0.042	2.822	4.82955	truncated nucleus
32	A12	1	3	133663	0.0884683	6.874	7.15924	truncated nucleus
33	O6	1	2	112023	0.0590054	4.532	6.18317	truncated nucleus
34	B12	1	3	147183	0.0850075	7.29	7.7972	truncated nucleus
35	E15	2	5	139755	0.083	6.947	7.54967	truncated nucleus
36	M2	2	1	40422.7	0.022	1.641	4.32191	truncated nucleus
37	P6	1	2	112369	0.0620359	4.615	6.08965	truncated nucleus
38	A7	1	2	76005.1	0.043	3.077	5.18399	truncated nucleus
39	B7	1	2	62184.6	0.036	2.601	4.93311	truncated nucleus
40	C7	1	2	58888.3	0.032	2.421	4.96681	truncated nucleus
41	C12	1	3	150097	0.0660584	6.264	7.92652	truncated nucleus
42	D12	2	3	86461.9	0.049	3.85	5.94537	truncated nucleus
43	D7	2	2	94682.6	0.054	4.152	6.00958	truncated nucleus
44	E7	1	2	76697.8	0.0440371	2.794	4.63301	truncated nucleus
45	N2	1	1	111341	0.066	4.459	5.64578	truncated nucleus
46	F7	1	2	119867	0.0540131	5.815	8.41523	truncated nucleus
47	E12	1	3	119448	0.069	4.71	5.78945	truncated nucleus
48	F12	2	3	118670	0.069	4.89	6.0107	truncated nucleus
49	G7	2	2	143894	0.077	4.792	5.47485	truncated nucleus
50	O2	1	1	110156	0.0735235	5.14	6.05612	truncated nucleus
51	I7	2	2	83355.9	0.0571509	3.794	5.28767	truncated nucleus
52	J7	2	2	127953	0.072	5.199	6.21175	truncated nucleus
53	K7	1	2	132167	0.075	5.695	6.62169	truncated nucleus
54	P2	1	1	29036.1	0.017	1.284	4.01589	truncated nucleus
55	L7	1	2	73648.9	0.042	2.902	4.96646	truncated nucleus
56	M7	2	2	65619.8	0.039	3.217	5.78439	truncated nucleus
57	N7	2	2	105411	0.0610151	4.344	5.79581	truncated nucleus
58	O7	1	2	140579	0.08	5.173	5.76145	truncated nucleus
59	P7	1	2	59606.2	0.035	2.927	5.65666	truncated nucleus
60	G12	1	3	73197.7	0.0440044	3.502	5.80989	truncated nucleus
61	C2	2	1	18060.8	0.0140096	1.69295	6.02387	truncated nucleus
62	M5	2	2	21288.2	0.018414	2.028	6.01384	truncated nucleus
63	A3	1	1	60331.3	0.036	2.652	5.02984	truncated nucleus
64	B3	1	1	129249	0.062	3.224	4.25582	truncated nucleus
65	H12	1	3	49229.2	0.0310031	3.593	7.5284	truncated nucleus
66	A8	1	2	111804	0.062	4.585	6.0524	truncated nucleus
67	L14	2	4	117609	0.0710757	8.364	10.0797	whole nucleus
68	H10	2	3	67758	0.0420124	4.489	7.68093	whole nucleus
69	C3	1	1	102627	0.062108	4.085	5.38612	truncated nucleus
70	I12	1	3	103795	0.0681927	5.419	6.71341	truncated nucleus
71	J12	1	3	103054	0.0732614	6.308	7.45002	truncated nucleus
72	B8	1	2	49176.7	0.0393363	3.959	7.07792	truncated nucleus
73	C8	1	2	69290.9	0.0490285	4.673	7.2135	truncated nucleus
74	N14	1	4	125623	0.0855316	6.499	6.92274	truncated nucleus
75	D8	1	2	28934	0.019	1.626	4.72209	truncated nucleus
76	D3	1	1	89969.1	0.05	3.201	4.87702	truncated nucleus
77	E8	1	2	105900	0.057	4.092	5.71305	truncated nucleus
78	F8	1	2	137320	0.08	5.774	6.43081	truncated nucleus
79	K12	1	3	133514	0.0760019	5.351	6.16691	truncated nucleus
80	D2	3	1	59473.1	0.034	2.642	5.2055	truncated nucleus
81	B11	3	3	50464.3	0.0320015	3.035	6.22627	truncated nucleus
82	O5	3	2	66092.6	0.0431295	4.815	8.09585	truncated nucleus
83	F3	1	1	84331.4	0.044	2.964	4.91767	truncated nucleus
84	G3	1	1	85086.4	0.0482822	3.619	5.6439	truncated nucleus
85	H3	1	1	68511.8	0.042	3.067	5.24884	truncated nucleus
86	I10	2	3	116162	0.0891581	5.651	5.85509	whole nucleus
87	B1	2	1	81732.6	0.0580497	4.026	5.55294	whole nucleus
88	G8	1	2	126717	0.069	4.735	5.82018	truncated nucleus
89	J10	2	3	90131	0.0390131	3.39195	6.09759	whole nucleus
90	K10	2	3	43223.5	0.0352711	3.119	5.99678	whole nucleus
91	L12	1	3	156302	0.0897029	5.411	5.5837	truncated nucleus
92	P14	1	4	96316	0.0540479	5.008	7.24427	truncated nucleus
93	H8	1	2	120986	0.0720037	4.573	5.46362	truncated nucleus
94	A15	1	4	134954	0.075	5.949	6.91702	truncated nucleus
95	I8	1	2	56521	0.033	2.568	5.16141	truncated nucleus
96	B15	1	4	120652	0.0689578	6.383	7.84907	truncated nucleus
97	M12	1	3	119112	0.0715707	6.23	7.47332	truncated nucleus
98	C11	2	3	106654	0.063	5.037	6.57851	truncated nucleus
99	D11	2	3	123795	0.083894	10.444	11.2693	truncated nucleus
100	F2	1	1	80797.6	0.05	4.292	6.53926	truncated nucleus
223	O1	4	1	37438	0.0280059	2.501	5.60786	truncated nucleus
224	P1	4	1	20553	0.0170015	1.945	6.0829	truncated nucleus
225	A2	4	1	15550.4	0.0100079	1.345	5.98885	truncated nucleus
226	L5	4	2	43452.7	0.022	1.446	3.80834	truncated nucleus
